# Supplementary material for: Genomic Characterization of Drug-Resistant Mycobacterium tuberculosis L2/Beijing Isolates from Astana, Kazakhstan
Source: Antibiotics (Basel). 2023 Oct 10;12(10):1523. doi: 10.3390/antibiotics12101523 (PMC10604462; doi:10.3390/antibiotics12101523)
Supplement: Supplementary file 1 [file antibiotics-12-01523-s001.zip]

Archive with 2 entries (2 files):
- Figures S1 and S2.pdf
- Tables S1-S5.xlsx
